# Supplementary material for: Genome Sequencing Provides Novel Insights into Mudflat Burrowing Adaptations in Eel Goby Taenioides sp. (Teleost: Amblyopinae)
Source: Int J Mol Sci. 2023 Aug 17;24(16):12892. doi: 10.3390/ijms241612892 (PMC10454203; doi:10.3390/ijms241612892)
Supplement: Supplementary file 1 [file ijms-24-12892-s001.zip]

Archive with 2 entries (2 files):
- ijms-2550818-Supplementary Figures.pdf
- ijms-2550818-Supplementary Tables.pdf
